# Supplementary material for: First-Principles Study of Titanium-Doped B7 Cluster for High Capacity Hydrogen Storage
Source: Molecules. 2024 Dec 7;29(23):5795. doi: 10.3390/molecules29235795 (PMC11643889; doi:10.3390/molecules29235795)
Supplement: Supplementary file 1 [file molecules-29-05795-s001.zip]

Archive with 1 entries (1 files):
- molecules-3333253-supplementary.pdf
